# Supplementary material for: Advancing the measurement of favorable selection in Medicare Advantage: evidence from encounter data
Source: Health Aff Sch. 2026 Jul 10;4(7):qxag182. doi: 10.1093/haschl/qxag182 (PMC13402953; doi:10.1093/haschl/qxag182)
Supplement: qxag182_Supplementary_Data [file qxag182_supplementary_data.zip]

Archive with 10 entries (10 files):
- coi_disclosure Bozzi 2026.05.18.docx
- coi_disclosure Sylwestrzak.docx
- coi_disclosure YL.docx
- coi_disclosure_EB.docx
- coi_disclosure_jared_doom_2026-05-18.docx
- favorable_selection_ha_scholar_appendix_final.docx
- COI Form Richard Schwartz HA Scholar May 2026.docx
- coi_disclosure (3)_Hartjes.docx
- coi_disclosure ARay 2026.05.18.docx
- coi_disclosure Ariel Caplan 5-18-2026.docx
